# Supplementary material for: Design and Study of a Two-Dimensional (2D) All-Optical Spatial Mapping Module
Source: Sensors (Basel). 2024 Mar 30;24(7):2219. doi: 10.3390/s24072219 (PMC11014411; doi:10.3390/s24072219)
Supplement: Supplementary file 1 [file sensors-24-02219-s001.zip]

Archive with 4 entries (4 files):
- 3.ZDA
- 3.zmx
- mtf-16.ZDA
- mtf-16.zmx
